# Supplementary material for: Evaluation of different detector types in measurement of ATP bioluminescence compared to colony counting method for measuring bacterial burden of hospital surfaces
Source: PLoS One. 2019 Sep 6;14(9):e0221665. doi: 10.1371/journal.pone.0221665 (PMC6730931; doi:10.1371/journal.pone.0221665)
Supplement: S1 File — (XLSX) [file pone.0221665.s001.xlsx]

## Sheet: Sheet1
jb	hj	C	B	H	N
2	0	5	1037	#NULL!	#NULL!
2	0	5	2124	#NULL!	#NULL!
3	0	5	#NULL!	#NULL!	38
3	0	4	#NULL!	#NULL!	15
3	0	4	#NULL!	#NULL!	9
3	0	3	#NULL!	#NULL!	44
3	0	2	1737	5	#NULL!
3	0	2	#NULL!	#NULL!	17
3	0	2	#NULL!	#NULL!	12
3	0	2	#NULL!	#NULL!	11
3	0	2	#NULL!	#NULL!	58
2	0	1	848	#NULL!	#NULL!
2	0	1	1686	#NULL!	#NULL!
2	0	1	68	#NULL!	#NULL!
3	0	1	#NULL!	1	#NULL!
3	0	1	#NULL!	#NULL!	81
3	0	1	#NULL!	#NULL!	45
3	0	1	2206	#NULL!	#NULL!
3	0	1	#NULL!	#NULL!	141
2	0	0	56507	132	#NULL!
2	0	0	54385	120	#NULL!
2	0	0	52336	153	#NULL!
2	0	0	29382	127	#NULL!
2	0	0	3963	9	#NULL!
2	0	0	243	1	#NULL!
2	0	0	943	#NULL!	#NULL!
2	0	0	1021	#NULL!	#NULL!
2	0	0	1098	#NULL!	#NULL!
2	0	0	1171	#NULL!	#NULL!
2	0	0	1325	#NULL!	#NULL!
2	0	0	1391	#NULL!	#NULL!
2	0	0	1785	#NULL!	#NULL!
2	0	0	2413	#NULL!	#NULL!
2	0	0	3253	#NULL!	#NULL!
2	0	0	3397	#NULL!	#NULL!
3	0	0	278900	354	#NULL!
3	0	0	39325	55	#NULL!
3	0	0	28166	20	#NULL!
3	0	0	17829	26	#NULL!
3	0	0	18005	25	#NULL!
3	0	0	13953	24	#NULL!
3	0	0	14706	18	#NULL!
3	0	0	12251	18	#NULL!
3	0	0	10671	16	#NULL!
3	0	0	10969	12	#NULL!
3	0	0	9439	15	#NULL!
3	0	0	7336	6	#NULL!
3	0	0	6902	8	#NULL!
3	0	0	6054	9	#NULL!
3	0	0	5491	7	#NULL!
3	0	0	4628	9	#NULL!
3	0	0	5458	7	#NULL!
3	0	0	3393	5	#NULL!
3	0	0	3229	7	#NULL!
3	0	0	3237	2	#NULL!
3	0	0	3198	3	#NULL!
3	0	0	3582	7	#NULL!
3	0	0	2235	4	#NULL!
3	0	0	833	4	#NULL!
3	0	0	894	2	#NULL!
2	0	0	103	#NULL!	#NULL!
3	0	0	3840	#NULL!	#NULL!
3	0	0	#NULL!	39	#NULL!
3	0	0	#NULL!	21	#NULL!
3	0	0	#NULL!	19	#NULL!
3	0	0	#NULL!	14	#NULL!
3	0	0	#NULL!	14	#NULL!
3	0	0	#NULL!	11	#NULL!
3	0	0	#NULL!	8	#NULL!
3	0	0	#NULL!	8	#NULL!
3	0	0	#NULL!	8	#NULL!
3	0	0	2027	8	#NULL!
3	0	0	#NULL!	7	#NULL!
3	0	0	#NULL!	6	#NULL!
3	0	0	#NULL!	6	#NULL!
3	0	0	#NULL!	5	#NULL!
3	0	0	#NULL!	5	#NULL!
3	0	0	#NULL!	4	#NULL!
3	0	0	#NULL!	3	#NULL!
3	0	0	#NULL!	2	#NULL!
3	0	0	#NULL!	1	#NULL!
3	0	0	#NULL!	1	#NULL!
3	0	0	#NULL!	1	#NULL!
3	0	0	275	1	#NULL!
3	0	0	#NULL!	9	#NULL!
3	0	0	156	#NULL!	#NULL!
3	0	0	709	#NULL!	#NULL!
3	0	0	98	#NULL!	#NULL!
3	0	0	291	#NULL!	#NULL!
3	0	0	494	#NULL!	#NULL!
3	0	0	812	#NULL!	#NULL!
3	0	0	661	1	#NULL!
3	0	0	744	#NULL!	#NULL!
3	0	0	7604	#NULL!	#NULL!
3	0	0	16165	40	#NULL!
3	0	0	1623	2	#NULL!
3	0	0	1355	#NULL!	#NULL!
3	0	0	2214	#NULL!	#NULL!
3	0	0	3793	#NULL!	#NULL!
3	0	0	5271	#NULL!	#NULL!
3	0	0	#NULL!	#NULL!	61
3	0	0	#NULL!	#NULL!	45
3	0	0	#NULL!	#NULL!	35
3	0	0	#NULL!	#NULL!	31
3	0	0	#NULL!	#NULL!	30
3	0	0	#NULL!	#NULL!	26
3	0	0	#NULL!	#NULL!	22
3	0	0	#NULL!	#NULL!	18
3	0	0	#NULL!	#NULL!	18
3	0	0	#NULL!	#NULL!	15
3	0	0	#NULL!	#NULL!	13
3	0	0	#NULL!	#NULL!	12
3	0	0	#NULL!	#NULL!	12
3	0	0	#NULL!	#NULL!	11
3	0	0	#NULL!	24	#NULL!
3	0	0	#NULL!	5	#NULL!
3	0	0	5414	#NULL!	#NULL!
3	0	0	170	1	#NULL!
3	0	0	#NULL!	#NULL!	43
3	0	0	#NULL!	#NULL!	21
3	0	0	#NULL!	#NULL!	18
3	0	0	#NULL!	#NULL!	18
3	0	0	#NULL!	#NULL!	9
3	0	0	#NULL!	#NULL!	15
3	0	0	#NULL!	#NULL!	13
3	0	0	#NULL!	#NULL!	9
3	0	0	#NULL!	#NULL!	9
3	0	0	#NULL!	#NULL!	9
3	0	0	#NULL!	#NULL!	7
3	0	0	#NULL!	#NULL!	7
3	0	0	1385	#NULL!	#NULL!
3	0	0	2012	#NULL!	#NULL!
3	0	95	#NULL!	#NULL!	#NULL!
3	0	30	314415	447	#NULL!
3	0	30	72854	90	#NULL!
3	0	30	7604	11	#NULL!
3	0	30	4737	4	#NULL!
3	0	20	246394	211	#NULL!
3	0	20	79272	99	#NULL!
3	0	20	9518	9	#NULL!
3	0	20	3716	6	#NULL!
3	0	19	#NULL!	#NULL!	279
3	0	18	#NULL!	#NULL!	82
3	0	17	39857	147	#NULL!
3	0	15	8808	26	#NULL!
3	0	10	242275	262	#NULL!
3	0	10	78792	97	#NULL!
3	0	10	17158	21	#NULL!
3	0	10	7975	12	#NULL!
3	0	10	6536	11	#NULL!
3	0	10	6486	14	#NULL!
3	0	10	3364	3	#NULL!
3	0	10	1389	4	#NULL!
3	0	10	806	1	#NULL!
3	0	8	#NULL!	#NULL!	42
2	0	#NULL!	248	#NULL!	14
2	0	#NULL!	443	#NULL!	28
2	0	#NULL!	912	#NULL!	10
2	0	#NULL!	999	#NULL!	7
2	0	#NULL!	1468	#NULL!	31
2	0	#NULL!	1486	#NULL!	33
2	0	#NULL!	1928	#NULL!	7
2	0	#NULL!	3888	#NULL!	9
2	0	#NULL!	42787	102	#NULL!
2	0	#NULL!	8396	19	#NULL!
2	0	#NULL!	4913	10	#NULL!
2	0	#NULL!	2659	4	#NULL!
2	0	#NULL!	71	1	#NULL!
2	0	#NULL!	233	1	11
2	0	#NULL!	503	1	#NULL!
3	0	#NULL!	374046	410	#NULL!
3	0	#NULL!	14713	24	#NULL!
2	0	#NULL!	710	1	#NULL!
2	0	#NULL!	68	#NULL!	10
2	0	#NULL!	81	#NULL!	28
3	0	#NULL!	#NULL!	3	60
3	0	#NULL!	1031	3	55
3	0	#NULL!	#NULL!	2	65
3	0	#NULL!	2211	2	#NULL!
3	0	#NULL!	364	1	#NULL!
3	0	#NULL!	515	1	#NULL!
3	0	#NULL!	807	#NULL!	36
3	0	#NULL!	1248	#NULL!	32
3	0	#NULL!	1559	#NULL!	32
3	0	#NULL!	1650	#NULL!	42
3	0	#NULL!	2175	#NULL!	65
3	0	#NULL!	2216	#NULL!	13
3	0	#NULL!	2553	#NULL!	16
3	0	#NULL!	3624	#NULL!	81
3	0	#NULL!	3912	#NULL!	8
3	0	#NULL!	5138	#NULL!	45
3	0	#NULL!	5189	#NULL!	28
3	0	#NULL!	5977	#NULL!	28
3	0	#NULL!	6222	#NULL!	69
3	0	#NULL!	6809	#NULL!	59
3	0	#NULL!	8613	#NULL!	72
3	0	#NULL!	13457	#NULL!	69
3	0	#NULL!	#NULL!	76	22
3	0	#NULL!	#NULL!	61	22
3	0	#NULL!	#NULL!	50	41
3	0	#NULL!	#NULL!	27	61
3	0	#NULL!	#NULL!	25	12
3	0	#NULL!	#NULL!	21	72
3	0	#NULL!	#NULL!	16	36
3	0	#NULL!	#NULL!	15	25
3	0	#NULL!	#NULL!	6	23
3	0	#NULL!	#NULL!	6	21
3	0	#NULL!	#NULL!	4	22
3	0	#NULL!	1033	4	#NULL!
3	0	#NULL!	#NULL!	3	16
3	0	#NULL!	899	3	#NULL!
3	0	#NULL!	#NULL!	2	31
3	0	#NULL!	534	2	24
3	0	#NULL!	783	2	29
3	0	#NULL!	#NULL!	1	50
3	0	#NULL!	#NULL!	1	37
3	0	#NULL!	176	1	31
3	0	#NULL!	285	1	#NULL!
3	0	#NULL!	295	1	#NULL!
3	0	#NULL!	398	1	#NULL!
3	0	#NULL!	431	1	#NULL!
3	0	#NULL!	577	1	#NULL!
3	0	#NULL!	639	1	#NULL!
3	0	#NULL!	58112	109	#NULL!
3	0	#NULL!	10059	27	#NULL!
3	0	#NULL!	9838	23	#NULL!
3	0	#NULL!	7993	19	#NULL!
3	0	#NULL!	3952	8	#NULL!
3	0	#NULL!	4802	6	22
3	0	#NULL!	105	1	20
3	0	#NULL!	337	1	38
3	0	#NULL!	126396	70	#NULL!
3	0	#NULL!	21216	66	#NULL!
3	0	#NULL!	#NULL!	1	31
3	0	#NULL!	85	1	#NULL!
3	0	#NULL!	430	1	22
3	0	#NULL!	722	#NULL!	38
3	0	#NULL!	453	#NULL!	16
3	0	#NULL!	32955	#NULL!	#NULL!
3	0	#NULL!	35399	128	#NULL!
3	0	#NULL!	23813	57	#NULL!
3	0	#NULL!	12641	37	#NULL!
3	0	#NULL!	14516	29	#NULL!
3	0	#NULL!	5404	13	37
3	0	#NULL!	3043	7	15
3	0	#NULL!	1914	3	#NULL!
3	0	#NULL!	275	1	14
3	0	#NULL!	881	1	15
3	0	#NULL!	7186	31	#NULL!
3	0	#NULL!	265	1	#NULL!
3	0	#NULL!	340	1	#NULL!
3	0	#NULL!	569	1	#NULL!
3	0	#NULL!	618	1	22
3	0	#NULL!	753	1	#NULL!
3	0	#NULL!	868	1	#NULL!
3	0	#NULL!	2119	1	#NULL!
3	0	#NULL!	3118	1	#NULL!
3	0	#NULL!	4388	#NULL!	60
3	0	#NULL!	#NULL!	58	12
3	0	#NULL!	555	24	#NULL!
3	0	#NULL!	3912	17	#NULL!
3	0	#NULL!	#NULL!	14	18
3	0	#NULL!	#NULL!	12	30
3	0	#NULL!	902	12	#NULL!
3	0	#NULL!	#NULL!	10	26
3	0	#NULL!	1859	7	#NULL!
3	0	#NULL!	#NULL!	6	15
3	0	#NULL!	#NULL!	6	12
3	0	#NULL!	#NULL!	4	81
3	0	#NULL!	#NULL!	4	45
3	0	#NULL!	#NULL!	4	35
3	0	#NULL!	#NULL!	4	22
3	0	#NULL!	#NULL!	4	18
3	0	#NULL!	#NULL!	2	13
3	0	#NULL!	#NULL!	1	61
3	0	#NULL!	#NULL!	1	31
3	0	#NULL!	#NULL!	1	11
3	0	#NULL!	15703	32	#NULL!
3	0	#NULL!	1605	4	#NULL!
3	0	#NULL!	7035	4	#NULL!
3	0	#NULL!	#NULL!	3	11
3	0	#NULL!	#NULL!	1	11
3	0	#NULL!	10661	#NULL!	#NULL!
3	0	#NULL!	#NULL!	8	21
3	0	#NULL!	#NULL!	1	9
3	0	#NULL!	150	1	#NULL!
3	0	#NULL!	298	1	#NULL!
3	0	#NULL!	1286	1	#NULL!
3	0	#NULL!	68	#NULL!	7
3	0	#NULL!	215	#NULL!	7
3	0	#NULL!	264	#NULL!	7
3	0	#NULL!	273	#NULL!	7
3	0	#NULL!	279	#NULL!	7
3	0	#NULL!	451	#NULL!	11
3	0	#NULL!	1084	#NULL!	17
3	0	#NULL!	1101	#NULL!	90
3	0	#NULL!	1109	#NULL!	8
3	0	#NULL!	1210	#NULL!	12
3	0	#NULL!	2468	#NULL!	24
3	0	#NULL!	4995	#NULL!	7
3	0	#NULL!	5388	#NULL!	78
3	0	#NULL!	7922	#NULL!	8
3	0	#NULL!	14336	#NULL!	15
1	1	10	1810	4	#NULL!
2	1	10	13000	24	#NULL!
3	1	10	72648	121	#NULL!
3	1	10	64218	76	#NULL!
3	1	10	4751	4	#NULL!
2	1	7	#NULL!	6	#NULL!
3	1	7	#NULL!	104	#NULL!
2	1	4	17982	52	#NULL!
2	1	4	15869	67	#NULL!
3	1	4	#NULL!	#NULL!	231
3	1	3	#NULL!	#NULL!	98
3	1	3	#NULL!	#NULL!	90
3	1	3	#NULL!	#NULL!	74
3	1	3	#NULL!	#NULL!	52
3	1	3	#NULL!	#NULL!	46
3	1	3	#NULL!	#NULL!	30
3	1	3	#NULL!	#NULL!	28
3	1	3	#NULL!	#NULL!	26
3	1	3	#NULL!	#NULL!	333
2	1	2	210501	713	#NULL!
2	1	2	635	#NULL!	#NULL!
1	1	2	68	1	#NULL!
2	1	2	#NULL!	1	#NULL!
3	1	2	#NULL!	#NULL!	21
3	1	2	#NULL!	#NULL!	327
3	1	2	#NULL!	#NULL!	231
2	1	1	622	#NULL!	#NULL!
2	1	1	919	#NULL!	#NULL!
2	1	1	1008	#NULL!	#NULL!
2	1	1	1140	#NULL!	#NULL!
2	1	1	1642	#NULL!	#NULL!
2	1	1	14872	34	#NULL!
2	1	1	#NULL!	15	#NULL!
3	1	1	#NULL!	7	#NULL!
3	1	1	1755	#NULL!	#NULL!
3	1	1	424	#NULL!	#NULL!
3	1	1	856	1	#NULL!
3	1	1	#NULL!	#NULL!	62
3	1	1	#NULL!	#NULL!	44
1	1	0	2900	4	#NULL!
1	1	0	3271	7	#NULL!
1	1	0	738	3	#NULL!
2	1	0	61350	237	#NULL!
2	1	0	4458	12	#NULL!
2	1	0	505	#NULL!	#NULL!
2	1	0	789	#NULL!	#NULL!
2	1	0	885	#NULL!	#NULL!
2	1	0	1117	#NULL!	#NULL!
2	1	0	1167	#NULL!	#NULL!
2	1	0	1167	#NULL!	#NULL!
2	1	0	1281	#NULL!	#NULL!
2	1	0	1306	#NULL!	#NULL!
2	1	0	1440	#NULL!	#NULL!
2	1	0	1492	#NULL!	#NULL!
2	1	0	1516	#NULL!	#NULL!
2	1	0	1826	#NULL!	#NULL!
2	1	0	2122	#NULL!	#NULL!
2	1	0	2142	#NULL!	#NULL!
2	1	0	2145	#NULL!	#NULL!
2	1	0	2334	#NULL!	#NULL!
2	1	0	2677	#NULL!	#NULL!
2	1	0	2689	#NULL!	#NULL!
2	1	0	2810	#NULL!	#NULL!
2	1	0	4326	#NULL!	#NULL!
2	1	0	10577	32	#NULL!
2	1	0	7778	27	#NULL!
2	1	0	6049	20	#NULL!
1	1	0	946	2	#NULL!
1	1	0	432	1	#NULL!
2	1	0	#NULL!	14	#NULL!
3	1	0	112381	134	#NULL!
3	1	0	40225	52	#NULL!
3	1	0	22257	36	#NULL!
3	1	0	9024	12	#NULL!
3	1	0	3771	6	#NULL!
3	1	0	2385	1	#NULL!
2	1	0	3140	#NULL!	#NULL!
2	1	0	#NULL!	104	#NULL!
2	1	0	#NULL!	9	#NULL!
2	1	0	#NULL!	1	#NULL!
2	1	0	#NULL!	1	#NULL!
3	1	0	9674	#NULL!	#NULL!
3	1	0	1768	57	#NULL!
3	1	0	#NULL!	29	#NULL!
3	1	0	#NULL!	23	#NULL!
3	1	0	#NULL!	15	#NULL!
3	1	0	#NULL!	9	#NULL!
3	1	0	#NULL!	7	#NULL!
3	1	0	1883	7	#NULL!
3	1	0	13218	6	#NULL!
3	1	0	#NULL!	5	#NULL!
3	1	0	#NULL!	5	#NULL!
3	1	0	#NULL!	4	#NULL!
3	1	0	#NULL!	4	#NULL!
3	1	0	#NULL!	4	#NULL!
3	1	0	#NULL!	3	#NULL!
3	1	0	#NULL!	2	#NULL!
3	1	0	#NULL!	1	#NULL!
3	1	0	#NULL!	5	#NULL!
3	1	0	#NULL!	1	#NULL!
3	1	0	385	#NULL!	#NULL!
3	1	0	576	#NULL!	#NULL!
3	1	0	854	#NULL!	#NULL!
3	1	0	509	#NULL!	#NULL!
3	1	0	733	#NULL!	#NULL!
3	1	0	2488	#NULL!	#NULL!
3	1	0	10815	#NULL!	#NULL!
3	1	0	2502	5	#NULL!
3	1	0	2568	5	#NULL!
3	1	0	1776	3	#NULL!
3	1	0	1158	21	#NULL!
3	1	0	325	14	#NULL!
3	1	0	103	1	#NULL!
3	1	0	129	1	#NULL!
3	1	0	#NULL!	#NULL!	111
3	1	0	#NULL!	#NULL!	58
3	1	0	#NULL!	#NULL!	55
3	1	0	#NULL!	#NULL!	48
3	1	0	#NULL!	#NULL!	33
3	1	0	#NULL!	#NULL!	24
3	1	0	#NULL!	#NULL!	20
3	1	0	#NULL!	#NULL!	17
3	1	0	#NULL!	#NULL!	15
3	1	0	#NULL!	#NULL!	11
3	1	0	#NULL!	86	#NULL!
3	1	0	#NULL!	80	#NULL!
3	1	0	44978	#NULL!	#NULL!
3	1	0	1865	10	#NULL!
3	1	0	#NULL!	#NULL!	214
3	1	0	#NULL!	#NULL!	102
3	1	0	#NULL!	#NULL!	87
3	1	0	#NULL!	#NULL!	43
3	1	0	#NULL!	#NULL!	37
3	1	0	#NULL!	#NULL!	34
3	1	0	#NULL!	#NULL!	30
3	1	0	#NULL!	#NULL!	26
3	1	0	#NULL!	#NULL!	23
3	1	0	#NULL!	#NULL!	20
3	1	0	#NULL!	#NULL!	18
3	1	0	#NULL!	#NULL!	17
3	1	0	#NULL!	#NULL!	12
3	1	0	#NULL!	#NULL!	7
3	1	0	#NULL!	#NULL!	7
3	1	0	8485	#NULL!	#NULL!
3	1	1900	#NULL!	56	#NULL!
2	1	420	#NULL!	#NULL!	#NULL!
2	1	380	#NULL!	1425	#NULL!
2	1	350	#NULL!	1041	#NULL!
2	1	300	#NULL!	986	#NULL!
2	1	250	#NULL!	1007	#NULL!
3	1	200	#NULL!	5	#NULL!
3	1	200	#NULL!	2	#NULL!
2	1	180	203494	407	#NULL!
2	1	170	164999	263	#NULL!
2	1	100	47121	82	#NULL!
3	1	100	#NULL!	31	#NULL!
3	1	100	#NULL!	2	#NULL!
2	1	80	94665	206	#NULL!
1	1	40	39093	78	#NULL!
1	1	40	41146	67	#NULL!
2	1	40	50178	94	#NULL!
2	1	40	25751	64	#NULL!
3	1	40	17215	23	#NULL!
2	1	30	42104	82	#NULL!
2	1	30	24515	57	#NULL!
2	1	30	25339	59	#NULL!
2	1	20	166133	589	#NULL!
2	1	20	115537	445	#NULL!
2	1	17	59316	154	#NULL!
2	1	15	1630	7	#NULL!
2	1	#NULL!	173	#NULL!	8
2	1	#NULL!	173	#NULL!	7
2	1	#NULL!	354	#NULL!	10
2	1	#NULL!	416	#NULL!	7
2	1	#NULL!	438	#NULL!	13
2	1	#NULL!	584	#NULL!	7
2	1	#NULL!	622	#NULL!	10
2	1	#NULL!	656	#NULL!	10
2	1	#NULL!	971	#NULL!	11
2	1	#NULL!	975	#NULL!	11
2	1	#NULL!	1053	#NULL!	7
2	1	#NULL!	1200	#NULL!	20
2	1	#NULL!	1603	#NULL!	20
2	1	#NULL!	1851	#NULL!	15
2	1	#NULL!	2035	#NULL!	8
2	1	#NULL!	3397	#NULL!	25
2	1	#NULL!	3480	#NULL!	22
2	1	#NULL!	3657	#NULL!	23
2	1	#NULL!	4436	#NULL!	61
2	1	#NULL!	5219	#NULL!	11
2	1	#NULL!	6152	#NULL!	10
2	1	#NULL!	6930	#NULL!	23
1	1	#NULL!	120100	416	#NULL!
1	1	#NULL!	71683	306	#NULL!
1	1	#NULL!	17932	65	#NULL!
1	1	#NULL!	16119	45	#NULL!
1	1	#NULL!	12652	39	135
1	1	#NULL!	2335	9	#NULL!
1	1	#NULL!	3704	9	#NULL!
1	1	#NULL!	877	3	#NULL!
1	1	#NULL!	863	2	#NULL!
1	1	#NULL!	1479	2	43
2	1	#NULL!	54678	158	#NULL!
2	1	#NULL!	5112	13	#NULL!
2	1	#NULL!	3897	11	#NULL!
2	1	#NULL!	3367	9	#NULL!
2	1	#NULL!	2849	7	#NULL!
2	1	#NULL!	68	1	#NULL!
2	1	#NULL!	224	1	84
2	1	#NULL!	22101	86	330
2	1	#NULL!	26884	82	#NULL!
2	1	#NULL!	25936	69	#NULL!
2	1	#NULL!	68	1	#NULL!
2	1	#NULL!	183	1	32
2	1	#NULL!	397	1	#NULL!
1	1	#NULL!	58519	154	#NULL!
1	1	#NULL!	15771	43	#NULL!
1	1	#NULL!	4955	10	#NULL!
1	1	#NULL!	1577	3	49
1	1	#NULL!	1069	2	24
1	1	#NULL!	68	1	#NULL!
1	1	#NULL!	69	1	#NULL!
2	1	#NULL!	#NULL!	18	26
2	1	#NULL!	#NULL!	10	22
2	1	#NULL!	#NULL!	6	58
2	1	#NULL!	#NULL!	2	25
2	1	#NULL!	10488	10	#NULL!
2	1	#NULL!	2439	1	#NULL!
2	1	#NULL!	627	#NULL!	13
2	1	#NULL!	3322	#NULL!	24
2	1	#NULL!	#NULL!	1053	#NULL!
2	1	#NULL!	#NULL!	416	350
2	1	#NULL!	#NULL!	18	36
2	1	#NULL!	#NULL!	5	17
2	1	#NULL!	#NULL!	2	9
2	1	#NULL!	#NULL!	1	24
3	1	#NULL!	61131	132	#NULL!
3	1	#NULL!	32784	82	#NULL!
3	1	#NULL!	#NULL!	28	90
3	1	#NULL!	#NULL!	7	34
3	1	#NULL!	996	6	#NULL!
3	1	#NULL!	149	#NULL!	13
3	1	#NULL!	537	#NULL!	93
3	1	#NULL!	1617	#NULL!	18
3	1	#NULL!	1648	#NULL!	77
3	1	#NULL!	2000	#NULL!	15
3	1	#NULL!	2657	#NULL!	53
3	1	#NULL!	4419	#NULL!	22
3	1	#NULL!	4710	#NULL!	22
3	1	#NULL!	4807	#NULL!	13
3	1	#NULL!	5716	#NULL!	15
3	1	#NULL!	6898	#NULL!	32
3	1	#NULL!	8028	#NULL!	48
3	1	#NULL!	9556	#NULL!	52
3	1	#NULL!	15738	#NULL!	21
3	1	#NULL!	40657	#NULL!	125
3	1	#NULL!	#NULL!	1087	#NULL!
3	1	#NULL!	#NULL!	168	53
3	1	#NULL!	#NULL!	75	47
3	1	#NULL!	#NULL!	45	95
3	1	#NULL!	#NULL!	28	84
3	1	#NULL!	#NULL!	20	54
3	1	#NULL!	#NULL!	16	78
3	1	#NULL!	#NULL!	13	59
3	1	#NULL!	#NULL!	12	9
3	1	#NULL!	#NULL!	11	9
3	1	#NULL!	#NULL!	9	#NULL!
3	1	#NULL!	#NULL!	8	69
3	1	#NULL!	#NULL!	8	9
3	1	#NULL!	1797	8	28
3	1	#NULL!	1488	6	#NULL!
3	1	#NULL!	1243	5	#NULL!
3	1	#NULL!	#NULL!	4	26
3	1	#NULL!	817	3	49
3	1	#NULL!	946	3	#NULL!
3	1	#NULL!	1015	3	#NULL!
3	1	#NULL!	1355	3	#NULL!
3	1	#NULL!	1506	3	#NULL!
3	1	#NULL!	#NULL!	2	37
3	1	#NULL!	#NULL!	2	9
3	1	#NULL!	567	2	37
3	1	#NULL!	#NULL!	1	15
3	1	#NULL!	232	1	#NULL!
3	1	#NULL!	1056	1	#NULL!
3	1	#NULL!	4750	13	39
3	1	#NULL!	4527	12	45
3	1	#NULL!	2921	8	#NULL!
3	1	#NULL!	1063	4	34
3	1	#NULL!	1292	4	21
3	1	#NULL!	1212	3	#NULL!
3	1	#NULL!	1545	3	#NULL!
3	1	#NULL!	199	1	#NULL!
3	1	#NULL!	526	1	#NULL!
3	1	#NULL!	3525	6	#NULL!
3	1	#NULL!	2480	5	#NULL!
3	1	#NULL!	#NULL!	3	13
3	1	#NULL!	374	3	#NULL!
3	1	#NULL!	#NULL!	1	76
3	1	#NULL!	#NULL!	1	30
3	1	#NULL!	1390	#NULL!	21
3	1	#NULL!	163	#NULL!	17
3	1	#NULL!	1654	#NULL!	16
3	1	#NULL!	6058	13	44
3	1	#NULL!	5062	10	#NULL!
3	1	#NULL!	5289	10	107
3	1	#NULL!	2037	6	#NULL!
3	1	#NULL!	1710	3	32
3	1	#NULL!	305	1	#NULL!
3	1	#NULL!	396	1	10
3	1	#NULL!	422	1	#NULL!
3	1	#NULL!	472	1	#NULL!
3	1	#NULL!	1127	1	#NULL!
3	1	#NULL!	8624	23	109
3	1	#NULL!	4008	8	#NULL!
3	1	#NULL!	250	4	#NULL!
3	1	#NULL!	764	2	#NULL!
3	1	#NULL!	190	1	#NULL!
3	1	#NULL!	460	1	#NULL!
3	1	#NULL!	683	1	116
3	1	#NULL!	825	1	#NULL!
3	1	#NULL!	1952	1	27
3	1	#NULL!	#NULL!	49	51
3	1	#NULL!	#NULL!	33	102
3	1	#NULL!	#NULL!	16	55
3	1	#NULL!	#NULL!	10	36
3	1	#NULL!	#NULL!	9	11
3	1	#NULL!	2913	9	#NULL!
3	1	#NULL!	#NULL!	7	31
3	1	#NULL!	#NULL!	6	33
3	1	#NULL!	#NULL!	3	88
3	1	#NULL!	#NULL!	3	41
3	1	#NULL!	#NULL!	2	11
3	1	#NULL!	#NULL!	2	11
3	1	#NULL!	#NULL!	1	34
3	1	#NULL!	#NULL!	1	16
3	1	#NULL!	#NULL!	1	15
3	1	#NULL!	#NULL!	1	11
3	1	#NULL!	#NULL!	1	11
3	1	#NULL!	218	1	#NULL!
3	1	#NULL!	691	#NULL!	10
3	1	#NULL!	2893	#NULL!	10
3	1	#NULL!	144294	426	#NULL!
3	1	#NULL!	#NULL!	10	217
3	1	#NULL!	#NULL!	9	39
3	1	#NULL!	68	1	#NULL!
3	1	#NULL!	110	1	#NULL!
3	1	#NULL!	12749	#NULL!	426
3	1	#NULL!	13574	130	#NULL!
3	1	#NULL!	22420	48	#NULL!
3	1	#NULL!	#NULL!	9	17
3	1	#NULL!	1986	4	#NULL!
3	1	#NULL!	#NULL!	3	26
3	1	#NULL!	275	#NULL!	194
3	1	#NULL!	387	#NULL!	45
3	1	#NULL!	473	#NULL!	72
3	1	#NULL!	759	#NULL!	27
3	1	#NULL!	783	#NULL!	36
3	1	#NULL!	847	#NULL!	27
3	1	#NULL!	2098	#NULL!	85
3	1	#NULL!	3101	#NULL!	129
3	1	#NULL!	3473	#NULL!	33
3	1	#NULL!	3788	#NULL!	436
3	1	#NULL!	3887	#NULL!	30
3	1	#NULL!	6414	#NULL!	129
3	1	#NULL!	10115	#NULL!	49
3	1	#NULL!	17258	#NULL!	151
3	1	#NULL!	21386	#NULL!	78
